# Supplementary material for: Digitization and Health in Germany: Cross-sectional Nationwide Survey
Source: JMIR Public Health Surveill. 2021 Nov 22;7(11):e32951. doi: 10.2196/32951 (PMC8612128; doi:10.2196/32951)
Supplement: Multimedia Appendix 2 [file publichealth_v7i11e32951_app2.xlsx]

## Sheet: Vorschlag
Sources of survey Items
Construct	Instrument	# Items	#Items included	License	German version	Sample Item
eHealth Literacy
eHEALS	Norman CD, Skinner HA. eHEALS: The eHealth Literacy Scale. J Med Internet Res. 2006 Nov 14;8(4):e27.	8	8	No	Yes	Ich weiß, wie man hilfreiche Gesundheitsressourcen im Internet findet.
Self-Efficacy (Physical Activity)
	Based on: Jackson J, Lippke S, Gray CD: Stage-specific prediction of physical activity in orthopaedic patients after rehabilitation treatment. Int J Sport Psychol 2011, 42(6):586–609.	1	1	No	Yes	Ich bin mir sicher, dass ich mit Hilfe von digitalen Anwendungen (z. B. Apps) an 5 Tagen pro Woche mind. 30 Minuten körperlich aktiv sein kann.
Habit (Physical Activity)
	Based on: Verplanken B, Orbell S. Reflections on past behavior: a self-report index of habit strength. J Appl Soc Psychol 2003, 33(6):1313–1330.	1	1	No	Yes	Mit Hilfe von digitalen Anwendungen (z. B. Apps) 5 Tagen pro Woche mind. 30 Minuten körperlich aktiv zu sein ist etwas, dass zu meiner festen Gewohnheit geworden ist.
Stages of Change (Physical Activity)
	Based on: Wienert J, Kuhlmann T, Storm V, Reinwand D, Lippke S. Latent user groups of an eHealth physical activity behaviour change intervention for people interested in reducing their cardiovascular risk. Res Sports Med. 2019 Jan-Mar;27(1):34-49.	1	1	No	Yes	Sind Sie sich üblicherweise an mind. 5 Tagen pro Woche 30 Minuten oder länger mit Hilfe von digitalen Anwendungen (z. B. Apps) körperlich aktiv? (Damit ist gemeint, dass Sie körperlich so aktiv sind, dass Sie das anstrengt.)
Awareness of fake news/misinformation
	Barthel, Michael, Amy Mitchell, and Jesse Holcomb. 2016. “Many Americans believe Fake News is Sowing Confusion.” Pew Research Center. Accessed December 15, 2016. http://assets.pewresearch.org/wp-content/uploads/sites/13/2016/12/14154753/PJ_2016.12.15_fake-news_FINAL.pdf	1	1	No	No	How often do you come across news stories about the current Corona crisis online that you think are not fully accurate?
Interaction with fake news
	Barthel, Michael, Amy Mitchell, and Jesse Holcomb. 2016. “Many Americans believe Fake News is Sowing Confusion.” Pew Research Center. Accessed December 15, 2016. http://assets.pewresearch.org/wp-content/uploads/sites/13/2016/12/14154753/PJ_2016.12.15_fake-news_FINAL.pdf	1	1	No	No	Q1: Have you ever shared a news story about the current Corona crisis online that you thought was made up?
Self-efficacy (Fake news)
	Barthel, Michael, Amy Mitchell, and Jesse Holcomb. 2016. “Many Americans believe Fake News is Sowing Confusion.” Pew Research Center. Accessed December 15, 2016. http://assets.pewresearch.org/wp-content/uploads/sites/13/2016/12/14154753/PJ_2016.12.15_fake-news_FINAL.pdf	1	1	No	No	How confident are you in your own ability to recognize news that is made up?
Social Media Use
	Adapted from the IDEFICS/I.Family questionnaire on media use	3	3	No	Yes	How long do you usually use the social media platforms (e.g. Facebook, Instagram, YouTube, WhatsApp etc.) per day?
